# Supplementary material for: Catalyzing Knowledge-Driven Discovery in Environmental Health Sciences through a Community-Driven Harmonized Language
Source: Int J Environ Res Public Health. 2021 Aug 26;18(17):8985. doi: 10.3390/ijerph18178985 (PMC8430534; doi:10.3390/ijerph18178985)
Supplement: Supplementary file 1 [file ijerph-18-08985-s001.zip]

Archive with 1 entries (1 files):
- ijerph-1311382-supplementary.pdf
